# Supplementary material for: Discovery of (R)-2-amino-3-triazolpropanoic acid derivatives as NMDA receptor glycine site agonists with GluN2 subunit-specific activity
Source: Front Chem. 2022 Nov 17;10:1008233. doi: 10.3389/fchem.2022.1008233 (PMC9713482; doi:10.3389/fchem.2022.1008233)
Supplement: Supplementary file 1 [file Table1.XLSX]

## Sheet: DR data
	GluN1/2A								GluN1/2B								GluN1/2C								GluN1/2D
Agonist	EC50 (µM)	SEM	LogEC50 (µM)	SEM	Hillslope	Rel. efficacy (%)	SEM	N	EC50 (µM)	SEM	LogEC50 (µM)	SEM	Hillslope	Rel. efficacy (%)	SEM	N	EC50 (µM)	SEM	LogEC50 (µM)	SEM	Hillslope	Rel. efficacy (%)	SEM	N	EC50 (µM)	SEM	LogEC50 (µM)	SEM	Hillslope	Rel. efficacy (%)	SEM	N
glycine a	0.9895	0.0747612	-0.0179641	0.0347936	1.41127	99.6673	0	11	0.240262	0.00669626	-0.621454	0.0125451	1.82454	100	0	13	0.20723	0.00465499	-0.68456	0.0098891	1.6105	100	0.153896	10	0.0907393	0.00211679	-1.04374	0.0102243	1.33329	100	0	14
D-serine a	1.0292	0.0240558	0.01177	0.0102276	1.739	96.0543	1.42634	7	0.6187	0.0459166	-0.217212	0.0331331	1.41487	100.078	1.81688	8	0.18839	0.00518852	-0.72635	0.0115147	1.4776	111.08	2.6729	10	0.14718	0.00698294	-0.83585	0.0181715	1.5022	92.671	0.970147	10
13a			NR at 100 µM					4	ND		6.2% response at 100 µM					4	ND		22% response at 100 µM					4	ND		34% response at 100 µM					4
13b			NR at 100 µM					4	ND		9.2% response at 100 µM					3	ND		27% response at 100 µM					4	ND		32% response at 100 µM					4
13c			NR at 100 µM					4			NR at 100 µM					4	ND		12% response at 100 µM					4	ND		5.9% response at 100 µM					4
13d			NR at 100 µM					4			NR at 100 µM					4			NR at 100 µM					4			NR at 100 µM					4
13e	ND		8.8% response at 100 µM					4	ND		5.5% response at 100 µM					4	ND		29% response at 100 µM					4			NR at 100 µM					4
13f	187.275	11.8995	2.27	0.0272152	1.4035	47.3125	2.34336	4	118.8	6.64053	2.07275	0.0252731	1.08625	22.7525	1.07932	4	32.4025	1.54403	1.509	0.020664	1.46625	93.9225	1.20901	4	31.3725	0.540715	1.49625	0.00760893	1.48525	96.4925	0.445091	4
13g	49.45	5.16929	1.679	0.0419021	1.66675	65.5138	2.52812	8	30.8809	3.23431	1.46727	0.0433424	1.47	55.6664	1.10114	11	8.7093	0.342505	0.93698	0.0172631	1.4335	96.943	2.05816	10	7.5188	0.425313	0.86993	0.0244434	1.6115	87.511	2.23003	10
13h			NR at 100 µM					6			NR at 100 µM					6	ND		8.8% response at 100 µM					6			NR at 100 µM					6
13i	38.27	0.875593	1.58173	0.00970575	1.63182	56.3645	5.90418	11	20.74	1.6388	1.3057	0.0321317	1.4249	46.258	3.14066	10	6.919	0.766948	0.812736	0.0488706	1.55127	81.9455	1.30586	11	5.7307	0.224716	0.75534	0.0165433	1.6054	81.806	3.17667	10
13j			NR at 100 µM					4	ND		5.3% response at 100 µM					4	ND		8.6% response at 100 µM					4	ND		18.4% response at 100 µM					4
16	122.516	4.3229	2.08492	0.0152086	1.61908	56.6585	3.24988	13	73.7108	6.75927	1.85092	0.0326753	1.50025	61.6815	2.56976	13	93.5983	8.67669	1.95217	0.0384469	1.4495	78.02	5.29182	12	98.158	0.90277	1.992	0.00392428	1.66	168.24	2.17361	5
EC50 values for NMDA receptor activation in the presence of 300 µM glutamate measured using two-electrode voltage-clamp elecrophysiology from Xenopus oocytes expressing recombinant rat NMDA receptor subtypes.
Relative efficacy is the fitted maximal response to the agonist compared to the maximal response to 100 µM glycine measured in the same recording.
Compound stock solutions were prepared in DMSO. The concentration of DMSO was kept constant in all solutions and never exceeded 0.5%.
ND indicates that the EC50 could not be determined, but some agonist acitivity was observed. NR indicates less than 5% response at stated concentration.
a Data for glycine and D-serine are from Zhao et al., J Med Chem, 2022, 65:734-746.
